# Supplementary material for: Bovine Astrovirus—A Comprehensive Review
Source: Viruses. 2022 Jun 2;14(6):1217. doi: 10.3390/v14061217 (PMC9228355; doi:10.3390/v14061217)
Supplement: Supplementary file 1 [file viruses-14-01217-s001.zip]

Archive with 1 entries (1 files):
- viruses-1687656-supplementary.pdf
